# Supplementary material for: Developmental and Light-Induced Expression Patterns of Phototransduction Pathway Genes in Large Yellow Croaker (Larimichthys crocea)
Source: Genes (Basel). 2026 Jul 10;17(7):788. doi: 10.3390/genes17070788 (PMC13408731; doi:10.3390/genes17070788)
Supplement: Supplementary file 1 [file genes-17-00788-s001.zip]

Archive with 1 entries (1 files):
- genes-4373701-supplementary.pdf
